# Supplementary material for: A new species of Zagrammosoma Ashmead (Hymenoptera, Eulophidae) from Qinghai Province, China
Source: Zookeys. 2014 Jun 19;(417):45–55. doi: 10.3897/zookeys.417.7464 (PMC4109462; doi:10.3897/zookeys.417.7464)
Supplement: XML Treatment for Zagrammosoma [file zookeys.417.7464-treatment1.xml]

<!DOCTYPE tp:taxon-treatment
  PUBLIC "-//TaxonX//DTD Taxonomic Treatment Publishing DTD v0 20100105//EN" "tax-treatment-NSO.dtd">
<tp:taxon-treatment xmlns:tp="http://www.plazi.org/taxpub"><tp:treatment-meta><kwd-group><label>Taxon classification</label><kwd><named-content content-type="kingdom">Animalia</named-content></kwd><kwd><named-content content-type="order">Hymenoptera</named-content></kwd><kwd><named-content content-type="family">Eulophidae</named-content></kwd></kwd-group><mixed-citation publication-type="journal"><person-group><name><surname>Cao</surname><given-names>Huan-Xi</given-names></name><name><surname>La Salle</surname><given-names>John</given-names></name><name><surname>Zhu</surname><given-names>Chao-Dong</given-names></name></person-group><article-title>A new species of <italic>Zagrammosoma</italic> Ashmead (Hymenoptera, Eulophidae) from Qinghai Province, China</article-title><source>Zookeys</source><day>19</day><month>6</month><year>2014</year><volume>2014</volume><issue>417</issue><fpage>45</fpage><lpage>55</lpage><pub-id pub-id-type="doi">10.3897/zookeys.417.7464</pub-id></mixed-citation></tp:treatment-meta><tp:nomenclature><label>Genus</label><tp:taxon-name>
                        <tp:taxon-name-part taxon-name-part-type="genus">Zagrammosoma</tp:taxon-name-part>
                    </tp:taxon-name><tp:taxon-authority>Ashmead, 1904</tp:taxon-authority><tp:nomenclature-citation-list><tp:nomenclature-citation><tp:taxon-name>Hippocephalus</tp:taxon-name><comment> Ashmead, 1888: viii. Type species: <italic><tp:taxon-name>Hippocephalus multilineatus</tp:taxon-name></italic> Ashmead; by monotypy; preoccupied by <italic><tp:taxon-name>Hippocephalus</tp:taxon-name></italic> Swainson, 1839 in fishes.</comment></tp:nomenclature-citation><tp:nomenclature-citation><tp:taxon-name>Zagrammosoma</tp:taxon-name><comment> Ashmead, 1904: 354, 393. Replacement name for <italic><tp:taxon-name>Hippocephalus</tp:taxon-name></italic> Ashmead (not Swainson).</comment></tp:nomenclature-citation><tp:nomenclature-citation><tp:taxon-name>Zagrammatosoma</tp:taxon-name><comment> Schulz, 1906: 142. Unjustified emendation.</comment></tp:nomenclature-citation><tp:nomenclature-citation><tp:taxon-name>Mirzagrammosoma</tp:taxon-name><comment> Girault, 1915: 279. Type species: <italic><tp:taxon-name>Mirzagrammosoma lineaticeps</tp:taxon-name></italic> Girault; by monotypy; synonymized by <xref ref-type="bibr" rid="B12">La Salle 1989</xref>: 230, 232.</comment></tp:nomenclature-citation></tp:nomenclature-citation-list></tp:nomenclature><tp:treatment-sec sec-type="Diagnosis"><title>Diagnosis.</title><p>Vertex vaulted and extending above level of compound eyes; funicle 2-segmented; pronotum elongate; notaulus curved and extending to anterior half of axilla; axilla strongly advanced, typically elongate, mostly anterior to scutellum; mesoscutum elongate, longer than scutellum; scutellum with 2 pairs setae, and 2 parallel submedian grooves which are often difficult to discern due to color pattern; forewing often with fuscate areas; propodeum without plicae, but with remnants of a median carina; color at least partly yellow, often with striking patterns, not metallic.</p></tp:treatment-sec><tp:treatment-sec sec-type="Biology"><title>Biology.</title><p>The biology of <italic><tp:taxon-name>Zagrammosoma</tp:taxon-name></italic> has been poorly studied, but its taxonomic host range seems to be quite wide but within a narrow ecological niche. Species are ectoparasitoids, mostly of the larvae or pupae of leafminers from several insect orders, including <tp:taxon-name>Lepidoptera</tp:taxon-name> and <tp:taxon-name>Diptera</tp:taxon-name> (<xref ref-type="bibr" rid="B12">La Salle 1989</xref>), occasionally <tp:taxon-name>Coleoptera</tp:taxon-name> (<xref ref-type="bibr" rid="B15">Peck 1951</xref>) and <tp:taxon-name>Hymenoptera</tp:taxon-name> (<xref ref-type="bibr" rid="B20">Ubaidillah et al. 2000</xref>), and in total 15 families in the above four orders (<xref ref-type="bibr" rid="B14">Noyes 2013</xref>).</p><!--PageBreak--></tp:treatment-sec><ref-list><ref id="B12"><mixed-citation xmlns:xlink="http://www.w3.org/1999/xlink" xlink:type="simple"><person-group><name name-style="western"><surname>La Salle</surname><given-names>J</given-names></name></person-group> (<year>1989</year>) <article-title>Notes on the genus <italic>Zagrammosoma</italic> (Hymenoptera: Eulophidae) with description of a new species.</article-title><source>Proceedings of the Entomological Society of Washington</source><volume>91</volume>(<issue>2</issue>): <fpage>230</fpage>–<lpage>236</lpage>.</mixed-citation></ref><ref id="B15"><mixed-citation xmlns:xlink="http://www.w3.org/1999/xlink" xlink:type="simple"><person-group><name name-style="western"><surname>Peck</surname><given-names>O</given-names></name></person-group> (<year>1951</year>) <article-title>Superfamily Chalcidoidea.</article-title> In: <person-group><name name-style="western"><surname>Muesebeck</surname><given-names>CFW</given-names></name><name name-style="western"><surname>Krombein</surname><given-names>KV</given-names></name><name name-style="western"><surname>Townes</surname><given-names>HK</given-names></name></person-group> (<role>Eds</role>) <source>Hymenoptera of America north of Mexico-synoptic catalog. 2. Agriculture Monographs</source>. <publisher-name>U.S. Department of Agriculture</publisher-name>, <publisher-loc>Washington</publisher-loc>, <fpage>410</fpage>–<lpage>594</lpage>.</mixed-citation></ref><ref id="B20"><mixed-citation xmlns:xlink="http://www.w3.org/1999/xlink" xlink:type="simple"><person-group><name name-style="western"><surname>Ubaidillah</surname><given-names>R</given-names></name><name name-style="western"><surname>La Salle</surname><given-names>J</given-names></name><name name-style="western"><surname>Rauf</surname><given-names>A</given-names></name></person-group> (<year>2000</year>) <article-title>A new species of <italic>Zagrammosoma</italic> (Hymenoptera: Eulophidae) from the Indo-Australian region, a parasitoid of the invasive pest species <italic>Liriomyza huidobrensis</italic> (Diptera: Agromyzidae).</article-title><source>Oriental Insects</source><volume>34</volume>(<issue>1</issue>): <fpage>221</fpage>–<lpage>228</lpage>. doi: <ext-link ext-link-type="doi" xlink:href="10.1080/00305316.2000.10417260" xlink:type="simple">10.1080/00305316.2000.10417260</ext-link></mixed-citation></ref><ref id="B14"><mixed-citation xmlns:xlink="http://www.w3.org/1999/xlink" xlink:type="simple"><person-group><name name-style="western"><surname>Noyes</surname><given-names>JS</given-names></name></person-group> (<year>2013</year>) <source>Universal Chalcidoidea Database</source>.  <ext-link ext-link-type="uri" xlink:href="http://www.nhm.ac.uk/entomology/chalcidoids/index.html" xlink:type="simple">http://www.nhm.ac.uk/entomology/chalcidoids/index.html</ext-link><date-in-citation content-type="access-date">[accessed 5 November 2013]</date-in-citation></mixed-citation></ref></ref-list></tp:taxon-treatment>
