# Supplementary material for: A new species of Zagrammosoma Ashmead (Hymenoptera, Eulophidae) from Qinghai Province, China
Source: Zookeys. 2014 Jun 19;(417):45–55. doi: 10.3897/zookeys.417.7464 (PMC4109462; doi:10.3897/zookeys.417.7464)
Supplement: XML Treatment for Zagrammosoma latilineatum [file zookeys.417.7464-treatment2.xml]

<!DOCTYPE tp:taxon-treatment
  PUBLIC "-//TaxonX//DTD Taxonomic Treatment Publishing DTD v0 20100105//EN" "tax-treatment-NSO.dtd">
<tp:taxon-treatment xmlns:tp="http://www.plazi.org/taxpub"><tp:treatment-meta><kwd-group><label>Taxon classification</label><kwd><named-content content-type="kingdom">Animalia</named-content></kwd><kwd><named-content content-type="order">Hymenoptera</named-content></kwd><kwd><named-content content-type="family">Eulophidae</named-content></kwd></kwd-group><mixed-citation publication-type="journal"><person-group><name><surname>Cao</surname><given-names>Huan-Xi</given-names></name><name><surname>La Salle</surname><given-names>John</given-names></name><name><surname>Zhu</surname><given-names>Chao-Dong</given-names></name></person-group><article-title>A new species of <italic>Zagrammosoma</italic> Ashmead (Hymenoptera, Eulophidae) from Qinghai Province, China</article-title><source>Zookeys</source><day>19</day><month>6</month><year>2014</year><volume>2014</volume><issue>417</issue><fpage>45</fpage><lpage>55</lpage><pub-id pub-id-type="doi">10.3897/zookeys.417.7464</pub-id></mixed-citation></tp:treatment-meta><tp:nomenclature><label>1.</label><tp:taxon-name>
                            <tp:taxon-name-part taxon-name-part-type="genus">Zagrammosoma</tp:taxon-name-part>
                            <tp:taxon-name-part taxon-name-part-type="species">latilineatum</tp:taxon-name-part>
                        </tp:taxon-name><tp:taxon-authority>Ubaidillah, 2000</tp:taxon-authority><tp:nomenclature-citation-list><tp:nomenclature-citation><tp:taxon-name>Zagrammosoma latilineatum</tp:taxon-name><comment> Ubaidillah, 2000: 223–225, <italic>in</italic><xref ref-type="bibr" rid="B20">Ubaidillah et al. (2000)</xref>. Holotype ♀, Indonesia: West Java, Bandung, Pangalengan (MZBI).</comment></tp:nomenclature-citation></tp:nomenclature-citation-list></tp:nomenclature><tp:treatment-sec sec-type="Distribution"><title>Distribution.</title><p>Australia; Indonesia.</p></tp:treatment-sec><tp:treatment-sec sec-type="Hosts"><title>Hosts.</title><p><tp:taxon-name>DIPTERA</tp:taxon-name> <bold><tp:taxon-name>Agromyzidae</tp:taxon-name>:</bold> <italic><tp:taxon-name>Liriomyza huidobrensis</tp:taxon-name></italic>. (<xref ref-type="bibr" rid="B20">Ubaidillah et al. 2000</xref>)</p></tp:treatment-sec><ref-list><ref id="B20"><mixed-citation xmlns:xlink="http://www.w3.org/1999/xlink" xlink:type="simple"><person-group><name name-style="western"><surname>Ubaidillah</surname><given-names>R</given-names></name><name name-style="western"><surname>La Salle</surname><given-names>J</given-names></name><name name-style="western"><surname>Rauf</surname><given-names>A</given-names></name></person-group> (<year>2000</year>) <article-title>A new species of <italic>Zagrammosoma</italic> (Hymenoptera: Eulophidae) from the Indo-Australian region, a parasitoid of the invasive pest species <italic>Liriomyza huidobrensis</italic> (Diptera: Agromyzidae).</article-title><source>Oriental Insects</source><volume>34</volume>(<issue>1</issue>): <fpage>221</fpage>–<lpage>228</lpage>. doi: <ext-link ext-link-type="doi" xlink:href="10.1080/00305316.2000.10417260" xlink:type="simple">10.1080/00305316.2000.10417260</ext-link></mixed-citation></ref></ref-list></tp:taxon-treatment>
