# Supplementary material for: A new species of Zagrammosoma Ashmead (Hymenoptera, Eulophidae) from Qinghai Province, China
Source: Zookeys. 2014 Jun 19;(417):45–55. doi: 10.3897/zookeys.417.7464 (PMC4109462; doi:10.3897/zookeys.417.7464)
Supplement: XML Treatment for Zagrammosoma talitzkii [file zookeys.417.7464-treatment3.xml]

<!DOCTYPE tp:taxon-treatment
  PUBLIC "-//TaxonX//DTD Taxonomic Treatment Publishing DTD v0 20100105//EN" "tax-treatment-NSO.dtd">
<tp:taxon-treatment xmlns:tp="http://www.plazi.org/taxpub"><tp:treatment-meta><kwd-group><label>Taxon classification</label><kwd><named-content content-type="kingdom">Animalia</named-content></kwd><kwd><named-content content-type="order">Hymenoptera</named-content></kwd><kwd><named-content content-type="family">Eulophidae</named-content></kwd></kwd-group><mixed-citation publication-type="journal"><person-group><name><surname>Cao</surname><given-names>Huan-Xi</given-names></name><name><surname>La Salle</surname><given-names>John</given-names></name><name><surname>Zhu</surname><given-names>Chao-Dong</given-names></name></person-group><article-title>A new species of <italic>Zagrammosoma</italic> Ashmead (Hymenoptera, Eulophidae) from Qinghai Province, China</article-title><source>Zookeys</source><day>19</day><month>6</month><year>2014</year><volume>2014</volume><issue>417</issue><fpage>45</fpage><lpage>55</lpage><pub-id pub-id-type="doi">10.3897/zookeys.417.7464</pub-id></mixed-citation></tp:treatment-meta><tp:nomenclature><label>2.</label><tp:taxon-name>
                            <tp:taxon-name-part taxon-name-part-type="genus">Zagrammosoma</tp:taxon-name-part>
                            <tp:taxon-name-part taxon-name-part-type="species">talitzkii</tp:taxon-name-part>
                        </tp:taxon-name><tp:taxon-authority>(Bouček, 1961)</tp:taxon-authority><tp:nomenclature-citation-list><tp:nomenclature-citation><tp:taxon-name>Cirrospilus (Zagrammosoma) talitzkii</tp:taxon-name><comment> Bouček, 1961: 18-19, 27-28. Holotype ♂, Moldova: Kishinev (NMPC).</comment></tp:nomenclature-citation><tp:nomenclature-citation><tp:taxon-name>Cirrospilus talitzkii</tp:taxon-name><comment> Bouček, 1961: <xref ref-type="bibr" rid="B11">Kerrich 1969</xref>: 196.</comment></tp:nomenclature-citation><tp:nomenclature-citation><tp:taxon-name>Zagrammosoma talitzkii</tp:taxon-name><comment> (Bouček, 1961): <xref ref-type="bibr" rid="B22">Yefremova 1995b</xref>: 50-51.</comment></tp:nomenclature-citation></tp:nomenclature-citation-list></tp:nomenclature><tp:treatment-sec sec-type="Distribution"><title>Distribution.</title><p>Bulgaria; Kazakhstan; Iran; Italy; Moldova; Russia; Turkmenistan; Ukraine; Yugoslavia (Federal Republic); China: Xinjiang.</p></tp:treatment-sec><tp:treatment-sec sec-type="Hosts"><title>Hosts.</title><p><tp:taxon-name>LEPIDOPTERA</tp:taxon-name> <bold><tp:taxon-name>Bucculatricidae</tp:taxon-name>:</bold> <italic><tp:taxon-name>Bucculatrix crataegi</tp:taxon-name></italic>; <bold><tp:taxon-name>Gracillariidae</tp:taxon-name>:</bold> <italic><tp:taxon-name>Cameraria ohridella</tp:taxon-name></italic>, <italic><tp:taxon-name>Parornix persicella</tp:taxon-name></italic>, <italic><tp:taxon-name>Phyllonorycter connexella</tp:taxon-name></italic>, <italic><tp:taxon-name>Phyllonorycter corylifoliella</tp:taxon-name></italic>, <italic><tp:taxon-name>Phyllonorycter malella</tp:taxon-name></italic>, <italic><tp:taxon-name>Phyllonorycter saliciphaga</tp:taxon-name></italic>, <italic><tp:taxon-name>Phyllonorycter sorbi</tp:taxon-name></italic>, <italic><tp:taxon-name>Phyllonorycter spinicolella</tp:taxon-name></italic>; <bold><tp:taxon-name>Heliozelidae</tp:taxon-name>:</bold> <italic><tp:taxon-name>Holocacista rivillei</tp:taxon-name></italic>; <bold><tp:taxon-name>Lyonetiidae</tp:taxon-name>:</bold> <italic><tp:taxon-name>Leucoptera malifoliella</tp:taxon-name></italic>, <italic><tp:taxon-name>Leucoptera sinuella</tp:taxon-name></italic>; <tp:taxon-name>DIPTERA</tp:taxon-name> <bold><tp:taxon-name>Agromyzidae</tp:taxon-name>:</bold> <italic><tp:taxon-name>Liriomyza pseudopygmina</tp:taxon-name></italic>. (<xref ref-type="bibr" rid="B14">Noyes 2013</xref>, <xref ref-type="bibr" rid="B16">Radeghieri et al. 2002</xref>, <xref ref-type="bibr" rid="B22">Yefremova 1995b</xref>)</p></tp:treatment-sec><ref-list><ref id="B11"><mixed-citation xmlns:xlink="http://www.w3.org/1999/xlink" xlink:type="simple"><person-group><name name-style="western"><surname>Kerrich</surname><given-names>G</given-names></name></person-group> (<year>1969</year>) <article-title>Systematic studies on eulophid parasites (Hym., Chalcidoidea), mostly of coffee leaf-miners in Africa.</article-title><source>Bulletin of Entomological Research</source><volume>59</volume>(<issue>02</issue>): <fpage>195</fpage>–<lpage>228</lpage>. doi: <ext-link ext-link-type="doi" xlink:href="10.1017/s0007485300003163" xlink:type="simple">10.1017/s0007485300003163</ext-link></mixed-citation></ref><ref id="B22"><mixed-citation xmlns:xlink="http://www.w3.org/1999/xlink" xlink:type="simple"><person-group><name name-style="western"><surname>Yefremova</surname><given-names>Z</given-names></name></person-group> (<year>1995b</year>) <article-title>Notes in some palaearctic and afrotropical species of the genus <italic>Zagrammosoma</italic> (Hymenoptera, Eulofidae ).</article-title><source>Zoologicheskiy Zhurnal</source><volume>74</volume>(<issue>10</issue>): <fpage>46</fpage>–<lpage>54</lpage>.</mixed-citation></ref><ref id="B14"><mixed-citation xmlns:xlink="http://www.w3.org/1999/xlink" xlink:type="simple"><person-group><name name-style="western"><surname>Noyes</surname><given-names>JS</given-names></name></person-group> (<year>2013</year>) <source>Universal Chalcidoidea Database</source>.  <ext-link ext-link-type="uri" xlink:href="http://www.nhm.ac.uk/entomology/chalcidoids/index.html" xlink:type="simple">http://www.nhm.ac.uk/entomology/chalcidoids/index.html</ext-link><date-in-citation content-type="access-date">[accessed 5 November 2013]</date-in-citation></mixed-citation></ref><ref id="B16"><mixed-citation xmlns:xlink="http://www.w3.org/1999/xlink" xlink:type="simple"><person-group><name name-style="western"><surname>Radeghieri</surname><given-names>P</given-names></name><name name-style="western"><surname>Santi</surname><given-names>F</given-names></name><name name-style="western"><surname>Maini</surname><given-names>S</given-names></name></person-group> (<year>2002</year>) <article-title>New record species for the Italian fauna: <italic>Cirrospilus talitzkii</italic> (Hymenoptera Eulophidae), a new parasitoid of <italic>Cameraria ohridella</italic> (Lepidoptera Gracillariidae)(Preliminary note).</article-title><source>Bulletin of Insectology</source><volume>55</volume>: <fpage>63</fpage>–<lpage>64</lpage>.</mixed-citation></ref></ref-list></tp:taxon-treatment>
